# Supplementary material for: Maternal Serum tRNA-Derived Fragments (tRFs) as Potential Candidates for Diagnosis of Fetal Congenital Heart Disease
Source: J Cardiovasc Dev Dis. 2023 Feb 13;10(2):78. doi: 10.3390/jcdd10020078 (PMC9968204; doi:10.3390/jcdd10020078)
Supplement: Supplementary file 1 [file jcdd-10-00078-s001.zip]

Archive with 2 entries (2 files):
- jcdd-2141028-supplementary.pdf
- jcdd-2141028-supplementary.xlsx
